# Supplementary material for: Hyperelongate ornamental tail feathers in a new early Cretaceous enantiornithine bird
Source: PLoS One. 2026 May 27;21(5):e0347641. doi: 10.1371/journal.pone.0347641 (PMC13215521; doi:10.1371/journal.pone.0347641)
Supplement: S1 Table — (XLSX) [file pone.0347641.s001.xlsx]

## Sheet: Sheet1
ANID	LOCATION	Type	Mo	Zr	Y	Sr	U	Rb	Th	Pb	Au	Se	As	Hg	Zn	W	Cu	Ni	Co	Fe	Mn	Cr	V	Ti	Sc	Ca	K	S	Ba	Sb	Sn	Cd	Pd	Ag	Bal	Nb	Bi	Re	Ta	Hf	Al	P	Si	Cl	Mg
FEA_Wing	114-05	TestAll Geo	19.63	118.47	15.87	115.62	7.81	65.99	10.51	15.18	0	0	26.01	0	57.98	0	76.45	34.43	149.35	21908	162.79	37.84	103.95	2236.54	0	11390.4	15522.1	4088.71	464.97	0	0	0	0	0	697767	17.46	8.82	0	0	0	17541.5	1017.23	225111	0	0
FEA_Wing	114-06	TestAll Geo	14.19	117.01	16.28	113.47	8.61	63.58	7.57	16.83	0	0	24.34	0	51.99	26.21	92.71	29.05	137.52	22838.6	190.65	95.59	107.14	2273.38	0	12009.5	15336.9	3295.54	435.35	0	0	0	0	0	724115	15.45	0	0	0	0	16162.2	984.89	201629	0	0
FEA_Rump	114-14	TestAll Geo	18.58	117.46	15.19	111.55	6.93	62.2	7.9	16.33	0	0	31.82	0	64.82	0	74.89	36.33	0	28322.2	203.47	109.44	109.47	2005.07	0	7443.17	14750	2630.15	483.2	0	0	0	0	0	714235	15.9	0	0	0	0	17169.5	995.34	207189	0	0
FEA_Tail	114-13	TestAll Geo	9.83	113.25	13.53	112.36	7.92	65.84	10.71	13.49	0	0	7.38	6.39	49.71	0	54.71	24.46	59.96	16458.7	158.26	83.15	81.31	1934.59	0	5246.44	14919.7	1757.95	452.48	0	0	0	0	0	722423	14.85	10.95	0	0	0	16929.5	667.69	215384	0	0
FEA_Tail	114-11	TestAll Geo	11.51	131.05	15.34	106.32	10.11	60.04	9.22	11.54	0	0	15.52	0	44.52	0	46	26.07	112.42	18708.6	126.48	35.28	64.4	1520.15	0	3830.04	12174.7	1654.75	404.57	0	0	0	0	0	797362	12.94	5.85	0	0	0	9782.44	568.07	149093	150.41	0
FEA_Tail	114-10	TestAll Geo	8.45	114.7	15.56	109.57	7.78	63.11	9.22	11.79	0	0	3.9	6.01	51.53	0	42.48	19.31	0	13230.3	160.7	36.63	83.92	1749.65	0	4787.1	13810.8	1383.03	401.1	0	0	0	0	0	772343	15.77	8.05	0	0	0	12557.3	755.19	176210	98.99	0
FEA_Tail	114-08	TestAll Geo	15.39	117.19	16.28	114.68	7.39	65.45	10.21	15.68	0	0	21.26	6.23	51.29	0	46.19	24.31	127.75	22411.6	159.71	44.66	98.26	1976.14	0	4985.27	15218	1299.15	460.82	0	0	0	0	0	733960	15.8	8.64	0	0	0	15450.2	588.92	201015	48.31	0
FEA_Head	114-07	TestAll Geo	8.73	133.32	17.9	120.15	41.85	76.35	11.53	15.92	0	0	4.3	8.05	70.65	0	45.36	21.11	58.58	13711.4	163.72	41.72	107.25	2181.01	0	5141.01	17578.1	1222.67	439.4	0	0	0	0	0	661626	19.71	9.78	0	0	0	24459.6	1237.55	267394	0	2854.67
FEA_Tail	114-09	TestAll Geo	15.95	134.84	14.65	112.51	8.59	63.81	7.95	13.47	0	0	19.55	0	54.83	0	39.18	25.76	114.56	22009.7	147.38	92.15	96.4	1821.92	0	4841.88	15416.2	868.93	482.66	0	0	0	0	0	733918	14.75	0	0	0	0	15897.5	759.72	201094	99.86	0
FEA_Tail	114-12	TestAll Geo	9.47	139.85	15.87	114.73	6.83	65.11	11.54	11.57	0	0	6.91	0	51.33	0	35.44	13.12	111.27	15245.7	128.28	83.23	74.53	1687.29	0	4588.02	14166	763.39	431.66	0	0	0	0	0	773475	14.45	9.36	0	0	0	12186.3	694.82	173567	92.58	0
MATRIX	114-04	TestAll Geo	8.45	154.33	18.02	131.91	7.64	72.17	13.74	14.36	0	0	4.57	0	72.24	24.6	32.16	24.33	70.04	14319.6	173.84	40.1	131.39	2574.14	14.75	5326.35	16668.6	250.73	447.33	0	0	0	0	0	660150	17.98	15.89	0	0	0	31081.5	1376.61	261848	0	4260.28
MATRIX	114-01	TestAll Geo	12.67	155.59	17.38	130.66	6.44	71.98	11.67	12.17	0	0	7.41	7.65	73.17	0	28.8	20.6	94.86	13877.8	175.39	52.45	113.32	2518.64	13.61	5184	16624.7	223.71	454.82	0	0	0	0	0	651340	17.52	11.84	0	0	0	29013.5	1389.19	274728	0	2964.85
MATRIX	114-15	TestAll Geo	14.39	153.24	16.58	129.64	9.29	71.58	13.87	13.92	0	0	6.62	5.99	66.77	0	32.52	30.81	67.75	13914.7	180.92	48.07	115.28	2420.19	0	4918.77	16148.6	204.45	472.41	0	0	0	0	0	659942	18.59	12.5	0	0	0	30508.3	1166.7	262344	0	5717.61
MATRIX	114-03	TestAll Geo	12.63	130.51	15.25	130.06	6.12	71.52	12.46	13.52	0	0	5.66	6.14	65.6	0	36.77	31	81.8	14724.1	188.94	46.32	123.55	2357.59	0	5550.18	15592.8	126	451.69	0	0	0	0	0	677804	18.41	12.99	0	0	0	26664	1197.62	251725	0	0
MATRIX	114-02	TestAll Geo	10.62	132.35	17.5	131.22	5.97	71.67	13.73	12.68	3.84	0	9.46	6.49	68.04	0	38.04	30.36	104.37	14146.3	149.91	43.57	128.1	2784.09	0	5755.34	16976.2	0	484.45	0	0	0	0	0	641501	16.7	12.65	0	0	0	34764.5	1545.96	280639	0	0
