# Supplementary material for: Hyperelongate ornamental tail feathers in a new early Cretaceous enantiornithine bird
Source: PLoS One. 2026 May 27;21(5):e0347641. doi: 10.1371/journal.pone.0347641 (PMC13215521; doi:10.1371/journal.pone.0347641)
Supplement: S2 Table — (XLSX) [file pone.0347641.s002.xlsx]

## Sheet: Sheet1
Taxon	Specimen	Source	Full Lenth Meaureable	RDF:Body Length	Medial Stripe	Ramus	Lateral Stripe	Pennaceous Vane	Non-pennaceous Vane	Racket	Racket:Feather Length	unmodified/reduced rachi	Impression
Plumadraco	STM 11-4	this publication	Yes - 293.1 mm	2	x	x	x	-	x	x	0.08	-	-
Parapengornis	IVPP V18687	Hu et al., 2015	No	-	-	-	-	-	x	-	-	-	x
Eopengornis	STM 24-1	Wang et al., 2014	No	-	x	x	x	x	-	-	-	-	-
Bohaiornis	LPM B00167	Hu et al., 2011	No	-	-	-	-	-	x	-	-	-	x
Dapingfangornis	LPM 00039	Li et al., 2006	Yes - 216 mm	1.2	x	x	-	-	x	x	0.14	-	-
Junornis	BMNHC Ph 919a	Liu et al., 2017	Yes - 200 mm	1.6	-	-	-	-	x	-	0.14	-	x
Orienantius	BMNHC Ph 1156a/b	Liu et al., 2019	Yes - 148 mm	1.3	x	x	x	-	x	x	0.15	-	-
Misuvavis	MHGU-3000	Wang et al., 2022	No	-	-	-	-	-	x	-	-	-	x
Protopteryx	BMNHC Ph 1060b	Chiappe et al., 2019	Yes - 155 mm	1.2	x	x	x	-	x	x	0.34	-	-
Paraprotopteryx	STM V001	Zheng et al., 2007	Yes - 92.5 mm	-	x	-	-	-	x	x	0.25	-	x
Shanweiniao	DNHM D1878/1	O'Connor et al., 2009	No	-	x	x	x	-	x	-	-	-	x
Chiappeavis	STM 29-11	O'Connor et al., 2016	No	-	-	-	-	-	-	-	-	?	x
Feitianius	GSGM-05-CM-004	O'Connor et al., 2015	No	-	x	x	x	x	x	-	-	x	-
Yuanchuavis	IVPP V27883	Wang et al., 2021	No	-	x	x	x	x	-	-	-	x	-
"Cratoavis"	UFRJ-DG 031	de Souza Carvalho et al., 2015	Yes - 71 mm	1	x	x	-	-	x	x	0.39	-	-
Enantiornithine indet.	IVPP V15564	O'Connor et al., 2020	No	-	-	-	-	-	x	-	-	-	-
Enantiornithine indet.	STM 34-9	O'Connor et al., 2020	No	-	-	-	-	-	x	-	-	-	-
Enantiornithine indet.	CUGB P1202	Peteya et al., 2017	No	-	x	x	x	-	x	-	-	-	-
Enantiornithine indet.	BMNHC Ph 807	Chiappe and Meng, 2016	No (no in-photo scale)	1.1	x	-	-	-	x	x	0.1	-	-
Enantiornithine indet.	GSGM-07-CM-001	O'Connor et al., 2012	Yes - 167 mm	-	x	x	x	-	x	x	0.54	-	-
